# Supplementary material for: Digital Maturity of Administration Entities in a State-Led Food Certification System Using the Example of Baden-Württemberg
Source: Foods. 2025 May 24;14(11):1870. doi: 10.3390/foods14111870 (PMC12155336; doi:10.3390/foods14111870)
Supplement: Supplementary file 1 [file foods-14-01870-s001.zip]

Archive with 1 entries (1 files):
- foods-3624525-supplementary.xlsx
